# Supplementary material for: Endogenous Fluorescent Proteins in the Mucus of an Intertidal Polychaeta: Clues for Biotechnology
Source: Mar Drugs. 2022 Mar 25;20(4):224. doi: 10.3390/md20040224 (PMC9028460; doi:10.3390/md20040224)
Supplement: Supplementary file 1 [file marinedrugs-20-00224-s001.zip]

Archive with 1 entries (1 files):
- marinedrugs-1634056-supplementary.pdf
